# Supplementary material for: Bursts of vagus nerve stimulation paired with auditory rehabilitation fail to improve speech sound perception in rats with hearing loss
Source: iScience. 2024 Mar 19;27(4):109527. doi: 10.1016/j.isci.2024.109527 (PMC10995867; doi:10.1016/j.isci.2024.109527)
Supplement: Table S1. Aggregated statistical comparisons, related to STAR Methods [file mmc2.xlsx]

## Sheet: Sheet1
Figure panel	Comparison	Value compared	Test type	Result	p-value, *corrected for multiple comparisons
1b	LMM Fixed effect: Tone Frequency	ABR Thresholds	F-test, Satterthwaite	F(4, 250.02) = 454.44	< 0.001
1b	LMM Fixed effect: Group	ABR Thresholds	F-test, Satterthwaite	F(2, 88.8) = 476.18	< 0.001
1b	LMM Fixed effect: Frequency:Group	ABR Thresholds	F-test, Satterthwaite	F(8, 349.92) = 295.11	< 0.001
1b	Naïve vs Noise-exposed	Group difference, ABR Thresholds	Post-hoc contrast of estimated marginal means, Kenward-Roger	t(88.5) = 30.789	*< 0.001
1b	Naïve vs Sham	Group difference, ABR Thresholds	Post-hoc contrast of estimated marginal means, Kenward-Roger	t(89.6) = 24.732	*< 0.001
1b	Naïve vs VNS	Group difference, ABR Thresholds	Post-hoc contrast of estimated marginal means, Kenward-Roger	t(87.7) = 22.46	*< 0.001
1b	Sham vs VNS	Group difference, ABR Thresholds	Post-hoc contrast of estimated marginal means	t(88.8) = 1.309	*0.3940
1b	Naïve vs Sham	2 kHz ABR Threshold	Post-hoc contrast of estimated marginal means, Kenward-Roger	t(256) = 4.819	*< 0.001
1b	Naïve vs Sham	4 kHz ABR Threshold	Post-hoc contrast of estimated marginal means, Kenward-Roger	t(256) = 7.211	*< 0.001
1b	Naïve vs Sham	8 kHz ABR Threshold	Post-hoc contrast of estimated marginal means, Kenward-Roger	t(299) = 11.794	*< 0.001
1b	Naïve vs Sham	16 kHz ABR Threshold	Post-hoc contrast of estimated marginal means, Kenward-Roger	t(256) = 32.476	*< 0.001
1b	Naïve vs Sham	32 kHz ABR Threshold	Post-hoc contrast of estimated marginal means, Kenward-Roger	t(256) = 34.067	*< 0.001
1b	Naïve vs VNS	2 kHz ABR Threshold	Post-hoc contrast of estimated marginal means, Kenward-Roger	t(256) = 3.338	*< 0.001
1b	Naïve vs VNS	4 kHz ABR Threshold	Post-hoc contrast of estimated marginal means, Kenward-Roger	t(256) = 5.635	*< 0.001
1b	Naïve vs VNS	8 kHz ABR Threshold	Post-hoc contrast of estimated marginal means, Kenward-Roger	t(256) = 9.549	*< 0.001
1b	Naïve vs VNS	16 kHz ABR Threshold	Post-hoc contrast of estimated marginal means, Kenward-Roger	t(256) = 30.829	*< 0.001
1b	Naïve vs VNS	32 kHz ABR Threshold	Post-hoc contrast of estimated marginal means, Kenward-Roger	t(256) = 33.040	*< 0.001
2	LMM Fixed effect: Time	Tone detection psychometric threshold	F-test, Satterthwaite	F(1, 35) = 1.9977	0.1664
2	LMM Fixed effect: Group	Tone detection psychometric threshold	F-test, Satterthwaite	F(2, 33) = 1.3734	0.2674
3a	LMM Fixed effect: Time	Tone discrimination psychometric threshold	F-test, Satterthwaite	F(1, 35) = 4.4399	0.04235
3a	LMM Fixed effect: Group	Tone discrimination psychometric threshold	F-test, Satterthwaite	F(2, 33) = 0.2055	0.81527
3b	LMM Fixed effect: Time	Tone discrimination psychometric threshold (2 Days Pre-NE vs Days 1-2 Post-Therapy)	F-test, Satterthwaite	F(1, 35) = 57.4637	< 0.001
3b	LMM Fixed effect: Group	Tone discrimination psychometric threshold (2 Days Pre-NE vs Days 1-2 Post-Therapy)	F-test, Satterthwaite	F(2, 33) = 0.3563	0.7029
3b	LMM Fixed effect: Time	Tone discrimination psychometric threshold (Days 1 to 10 Post-Therapy)	F-test, Satterthwaite	F(1, 141) = 171.9305	< 0.001
3b	LMM Fixed effect: Group	Tone discrimination psychometric threshold (Days 1 to 10 Post-Therapy)	F-test, Satterthwaite	F(2, 173.88) = 1.4879	0.2287
4a	LMM Fixed effect: Time	Percent correct	F-test, Satterthwaite	F(1, 69) = 404.3263	< 0.001
4a	LMM Fixed effect: Group	Percent correct	F-test, Satterthwaite	F(2, 73.09) = 3.2777	0.04333
4a	LMM Fixed effect: Time:Group	Percent correct	F-test, Satterthwaite	F(2, 69) = 0.1839	0.83241
4a	Normal-hearing vs Noise-exposed	Group difference, Percent correct	Post-hoc contrast of estimated marginal means, Kenward-Roger	t(33) = 3.444	*0.0031
4a	Sham vs VNS	Group difference, Percent correct	Post-hoc contrast of estimated marginal means, Kenward-Roger	t(33) = 1.212	*0.4101
4a	Normal-hearing vs Sham	Percent correct, Week 1	Post-hoc contrast of estimated marginal means, Kenward-Roger	t(43.5) = 2.284	*0.0687
4a	Normal-hearing vs Sham	Percent correct, Week 2	Post-hoc contrast of estimated marginal means, Kenward-Roger	t(33.5) = 2.519	*0.0432
4a	Normal-hearing vs Sham	Percent correct, Week 3	Post-hoc contrast of estimated marginal means, Kenward-Roger	t(43.5) = 2.404	*0.0526
4a	Normal-hearing vs VNS	Percent correct, Week 1	Post-hoc contrast of estimated marginal means, Kenward-Roger	t(43.5) = 3.189	*0.0073
4a	Normal-hearing vs VNS	Percent correct, Week 2	Post-hoc contrast of estimated marginal means, Kenward-Roger	t(33.5) = 3.649	*0.0025
4a	Normal-hearing vs VNS	Percent correct, Week 3	Post-hoc contrast of estimated marginal means, Kenward-Roger	t(43.5) = 3.603	*0.0023
4b	LMM Fixed effect: Time	Percent response	F-test, Satterthwaite	F(1, 589) = 549.6392	< 0.001
4b	LMM Fixed effect: Group	Percent response	F-test, Satterthwaite	F(2, 63.77) = 3.7894	0.02786
4b	LMM Fixed effect: Sound	Percent response	F-test, Satterthwaite	F(5, 589) = 86.4249	< 0.001
4b	LMM Fixed effect: Time:Group	Percent response	F-test, Satterthwaite	F(2, 589) = 1.3007	0.27313
4b	LMM Fixed effect: Sound:Group	Percent response	F-test, Satterthwaite	F(10, 589) = 9.2738	< 0.001
4b	Normal-hearing vs Noise-exposed	Group difference, Percent response, “Silence”	Post-hoc contrast of estimated marginal means, Kenward-Roger	t(58) = 1.221	*0.8022
4b	Normal-hearing vs Noise-exposed	Group difference, Percent response, “Dad”	Post-hoc contrast of estimated marginal means, Kenward-Roger	t(58) = 0.243	*1.00
4b	Normal-hearing vs Noise-exposed	Group difference, Percent response, “Bad”	Post-hoc contrast of estimated marginal means, Kenward-Roger	t(58) = 2.36	*0.1465
4b	Normal-hearing vs Noise-exposed	Group difference, Percent response, “Gad”	Post-hoc contrast of estimated marginal means, Kenward-Roger	t(58) = 4.989	*< 0.001
4b	Normal-hearing vs Noise-exposed	Group difference, Percent response, “Sad”	Post-hoc contrast of estimated marginal means, Kenward-Roger	t(58) = 5.57	*< 0.001
4b	Normal-hearing vs Noise-exposed	Group difference, Percent response, “Tad”	Post-hoc contrast of estimated marginal means, Kenward-Roger	t(58) = 3.689	*0.0045
4b	Sham vs VNS	Group difference, Percent response, “Silence”	Post-hoc contrast of estimated marginal means, Kenward-Roger	t(58) = 0.455	*0.9998
4b	Sham vs VNS	Group difference, Percent response, “Dad”	Post-hoc contrast of estimated marginal means, Kenward-Roger	t(58) = 0.359	*1.00
4b	Sham vs VNS	Group difference, Percent response, “Bad”	Post-hoc contrast of estimated marginal means, Kenward-Roger	t(58) = 1.629	*0.5208
4b	Sham vs VNS	Group difference, Percent response, “Gad”	Post-hoc contrast of estimated marginal means, Kenward-Roger	t(58) = 0.995	*0.9206
4b	Sham vs VNS	Group difference, Percent response, “Sad”	Post-hoc contrast of estimated marginal means, Kenward-Roger	t(58) = 1.134	*0.8534
4b	Sham vs VNS	Group difference, Percent response, “Tad”	Post-hoc contrast of estimated marginal means, Kenward-Roger	t(58) = 0.944	*0.9396
4b	Normal-hearing vs Sham	Percent response, “Gad”, Week 1	Post-hoc contrast of estimated marginal means, Kenward-Roger	t(66.7) = 3.986	*0.0017
4b	Normal-hearing vs Sham	Percent response, “Gad”, Week 2	Post-hoc contrast of estimated marginal means, Kenward-Roger	t(58) = 3.987	*0.0016
4b	Normal-hearing vs Sham	Percent response, “Gad”, Week 3	Post-hoc contrast of estimated marginal means, Kenward-Roger	t(66.7) = 3.707	*0.0036
4b	Normal-hearing vs Sham	Percent response, “Sad”, Week 1	Post-hoc contrast of estimated marginal means, Kenward-Roger	t(66.7) = 4.424	*< 0.001
4b	Normal-hearing vs Sham	Percent response, “Sad”, Week 2	Post-hoc contrast of estimated marginal means, Kenward-Roger	t(58) = 4.442	*< 0.001
4b	Normal-hearing vs Sham	Percent response, “Sad”, Week 3	Post-hoc contrast of estimated marginal means, Kenward-Roger	t(66.7) = 4.146	*0.001
4b	Normal-hearing vs Sham	Percent response, “Tad”, Week 1	Post-hoc contrast of estimated marginal means, Kenward-Roger	t(66.7) = 2.894	*0.0358
4b	Normal-hearing vs Sham	Percent response, “Tad”, Week 2	Post-hoc contrast of estimated marginal means, Kenward-Roger	t(58) = 2.856	*0.041
4b	Normal-hearing vs Sham	Percent response, “Tad”, Week 3	Post-hoc contrast of estimated marginal means, Kenward-Roger	t(66.7) = 2.616	*0.0714
4b	Normal-hearing vs VNS	Percent response, “Gad”, Week 1	Post-hoc contrast of estimated marginal means, Kenward-Roger	t(66.7) = 4.532	*< 0.001
4b	Normal-hearing vs VNS	Percent response, “Gad”, Week 2	Post-hoc contrast of estimated marginal means, Kenward-Roger	t(58) = 4.943	*< 0.001
4b	Normal-hearing vs VNS	Percent response, “Gad”, Week 3	Post-hoc contrast of estimated marginal means, Kenward-Roger	t(66.7) = 5.006	*< 0.001
4b	Normal-hearing vs VNS	Percent response, “Sad”, Week 1	Post-hoc contrast of estimated marginal means, Kenward-Roger	t(66.7) = 5.098	*< 0.001
4b	Normal-hearing vs VNS	Percent response, “Sad”, Week 2	Post-hoc contrast of estimated marginal means, Kenward-Roger	t(58) = 5.530	*< 0.001
4b	Normal-hearing vs VNS	Percent response, “Sad”, Week 3	Post-hoc contrast of estimated marginal means, Kenward-Roger	t(66.7) = 5.573	*< 0.001
4b	Normal-hearing vs VNS	Percent response, “Tad”, Week 1	Post-hoc contrast of estimated marginal means, Kenward-Roger	t(66.7) = 2.894	*0.0098
4b	Normal-hearing vs VNS	Percent response, “Tad”, Week 2	Post-hoc contrast of estimated marginal means, Kenward-Roger	t(58) = 2.856	*0.0038
4b	Normal-hearing vs VNS	Percent response, “Tad”, Week 3	Post-hoc contrast of estimated marginal means, Kenward-Roger	t(66.7) = 2.616	*0.0024
5a	LMM Fixed effect: Noise	Percent correct	F-test, Satterthwaite	F(2, 66) = 200.1081	< 0.001
5a	LMM Fixed effect: Group	Percent correct	F-test, Satterthwaite	F(2, 33) = 1.8754	0.1693
5a	LMM Fixed effect: Noise:Group	Percent correct	F-test, Satterthwaite	F(4, 66) = 1.9477	0.1129
5a	Silence vs 60 dB Noise	Noise difference, Percent correct	Post-hoc contrast of estimated marginal means, Kenward-Roger	t(66) = 19.491	*< 0.001
5a	Silence vs 54 dB Noise	Noise difference, Percent correct	Post-hoc contrast of estimated marginal means, Kenward-Roger	t(66) = 13.648	*< 0.001
5a	54 dB Noise vs 60 dB Noise	Noise difference, Percent correct	Post-hoc contrast of estimated marginal means, Kenward-Roger	t(66) = 5.843	*< 0.001
5b	LMM Fixed effect: Noise	Percent response	F-test, Satterthwaite	F(2, 581) = 74.6773	< 0.001
5b	LMM Fixed effect: Group	Percent response	F-test, Satterthwaite	F(2, 33) = 1.6523	0.207073
5b	LMM Fixed effect: Sound	Percent response	F-test, Satterthwaite	F(5, 581) = 546.9765	< 0.001
5b	LMM Fixed effect: Noise:Group	Percent response	F-test, Satterthwaite	F(4, 581) = 2.0016	0.092859
5b	LMM Fixed effect: Group:Sound	Percent response	F-test, Satterthwaite	F(10, 581) = 3.6338	< 0.001
5b	LMM Fixed effect: Noise:Sound	Percent response	F-test, Satterthwaite	F(10, 581) = 15.046	< 0.001
5b	Normal-hearing vs Noise-exposed	Group difference, Percent response, “Silence”	Post-hoc contrast of estimated marginal means, Kenward-Roger	t(65.5) = 0.413	*1.00
5b	Normal-hearing vs Noise-exposed	Group difference, Percent response, “Dad”	Post-hoc contrast of estimated marginal means, Kenward-Roger	t(65.5) = 0.141	*1.00
5b	Normal-hearing vs Noise-exposed	Group difference, Percent response, “Bad”	Post-hoc contrast of estimated marginal means, Kenward-Roger	t(65.5) = 0.117	*1.00
5b	Normal-hearing vs Noise-exposed	Group difference, Percent response, “Gad”	Post-hoc contrast of estimated marginal means, Kenward-Roger	t(65.5) = 2.008	*0.3079
5b	Normal-hearing vs Noise-exposed	Group difference, Percent response, “Sad”	Post-hoc contrast of estimated marginal means, Kenward-Roger	t(65.5) = 2.054	*0.2838
5b	Normal-hearing vs Noise-exposed	Group difference, Percent response, “Tad”	Post-hoc contrast of estimated marginal means, Kenward-Roger	t(65.5) = 2.815	*0.0539
5b	Sham vs VNS	Group difference, Percent response, “Silence”	Post-hoc contrast of estimated marginal means, Kenward-Roger	t(65.5) = 1.152	*0.8695
5b	Sham vs VNS	Group difference, Percent response, “Dad”	Post-hoc contrast of estimated marginal means, Kenward-Roger	t(65.5) = 0.129	*1.00
5b	Sham vs VNS	Group difference, Percent response, “Bad”	Post-hoc contrast of estimated marginal means, Kenward-Roger	t(65.5) = 2.247	*0.1961
5b	Sham vs VNS	Group difference, Percent response, “Gad”	Post-hoc contrast of estimated marginal means, Kenward-Roger	t(65.5) = 1.094	*0.8981
5b	Sham vs VNS	Group difference, Percent response, “Sad”	Post-hoc contrast of estimated marginal means, Kenward-Roger	t(65.5) = 1.167	*0.8612
5b	Sham vs VNS	Group difference, Percent response, “Tad”	Post-hoc contrast of estimated marginal means, Kenward-Roger	t(65.5) = 1.099	*0.8958
6a	LMM Fixed effect: Tone Frequency	ABR Thresholds	F-test, Satterthwaite	F(4, 370.2) = 25.954	< 0.001
6a	LMM Fixed effect: Group	ABR Thresholds	F-test, Satterthwaite	F(4, 104.7) = 491.046	< 0.001
6a	LMM Fixed effect: Frequency:Group	ABR Thresholds	F-test, Satterthwaite	F(16, 369.1) = 37.635	< 0.001
6a	Naïve vs Severe HL	Group difference, ABR Thresholds	Post-hoc contrast of estimated marginal means, Kenward-Roger	t(96.2) = 31.69	*< 0.001
6a	Naïve vs Profound HL	Group difference, ABR Thresholds	Post-hoc contrast of estimated marginal means, Kenward-Roger	t(109.5) = 34.888	*< 0.001
6a	Severe HL vs Profound HL	Group difference, ABR Thresholds	Post-hoc contrast of estimated marginal means, Kenward-Roger	t(106.8) = 7.874	*< 0.001
6a	VNS vs Sham, Severe HL	Group difference, ABR Thresholds	Post-hoc contrast of estimated marginal means, Kenward-Roger	t(97.2) = 1.284	*0.6087
6a	VNS vs Sham, Profound HL	Group difference, ABR Thresholds	Post-hoc contrast of estimated marginal means, Kenward-Roger	t(113) = 0.142	*0.9998
6a	Naïve vs Severe HL, Sham	2 kHz ABR Threshold	Post-hoc contrast of estimated marginal means, Kenward-Roger	t(384) = 7.32	*< 0.001
6a	Naïve vs Severe HL, Sham	4 kHz ABR Threshold	Post-hoc contrast of estimated marginal means, Kenward-Roger	t(309) = 12.585	*< 0.001
6a	Naïve vs Severe HL, Sham	8 kHz ABR Threshold	Post-hoc contrast of estimated marginal means, Kenward-Roger	t(309) = 22.237	*< 0.001
6a	Naïve vs Severe HL, Sham	16 kHz ABR Threshold	Post-hoc contrast of estimated marginal means, Kenward-Roger	t(309) = 23.392	*< 0.001
6a	Naïve vs Severe HL, Sham	32 kHz ABR Threshold	Post-hoc contrast of estimated marginal means, Kenward-Roger	t(309) = 26.152	*< 0.001
6a	Naïve vs Profound HL, Sham	2 kHz ABR Threshold	Post-hoc contrast of estimated marginal means, Kenward-Roger	t(448) = 9.935	*< 0.001
6a	Naïve vs Profound HL, Sham	4 kHz ABR Threshold	Post-hoc contrast of estimated marginal means, Kenward-Roger	t(309) = 15.214	*< 0.001
6a	Naïve vs Profound HL, Sham	8 kHz ABR Threshold	Post-hoc contrast of estimated marginal means, Kenward-Roger	t(309) = 17.098	*< 0.001
6a	Naïve vs Profound HL, Sham	16 kHz ABR Threshold	Post-hoc contrast of estimated marginal means, Kenward-Roger	t(309) = 17.098	*< 0.001
6a	Naïve vs Profound HL, Sham	32 kHz ABR Threshold	Post-hoc contrast of estimated marginal means, Kenward-Roger	t(309) = 18.265	*< 0.001
6a	Naïve vs Severe HL, VNS	2 kHz ABR Threshold	Post-hoc contrast of estimated marginal means, Kenward-Roger	t(359) = 4.095	*0.001
6a	Naïve vs Severe HL, VNS	4 kHz ABR Threshold	Post-hoc contrast of estimated marginal means, Kenward-Roger	t(309) = 9.165	*< 0.001
6a	Naïve vs Severe HL, VNS	8 kHz ABR Threshold	Post-hoc contrast of estimated marginal means, Kenward-Roger	t(309) = 18.459	*< 0.001
6a	Naïve vs Severe HL, VNS	16 kHz ABR Threshold	Post-hoc contrast of estimated marginal means, Kenward-Roger	t(309) = 20.67	*< 0.001
6a	Naïve vs Severe HL, VNS	32 kHz ABR Threshold	Post-hoc contrast of estimated marginal means, Kenward-Roger	t(309) = 23.62	*< 0.001
6a	Naïve vs Profound HL, VNS	2 kHz ABR Threshold	Post-hoc contrast of estimated marginal means, Kenward-Roger	t(457) = 11.445	*< 0.001
6a	Naïve vs Profound HL, VNS	4 kHz ABR Threshold	Post-hoc contrast of estimated marginal means, Kenward-Roger	t(309) = 21.577	*< 0.001
6a	Naïve vs Profound HL, VNS	8 kHz ABR Threshold	Post-hoc contrast of estimated marginal means, Kenward-Roger	t(309) = 24.311	*< 0.001
6a	Naïve vs Profound HL, VNS	16 kHz ABR Threshold	Post-hoc contrast of estimated marginal means, Kenward-Roger	t(309) = 23.83	*< 0.001
6a	Naïve vs Profound HL, VNS	32 kHz ABR Threshold	Post-hoc contrast of estimated marginal means, Kenward-Roger	t(309) = 24.782	*< 0.001
6b	LMM Fixed effect: Trauma	Percent correct, ‘Shad’ Detection	F-test, Satterthwaite	F(1, 32) = 25.1418	< 0.001
6b	LMM Fixed effect: Intensity	Percent correct, ‘Shad’ Detection	F-test, Satterthwaite	F(2, 68) = 15.6865	< 0.001
6b	LMM Fixed effect: Group	Percent correct, ‘Shad’ Detection	F-test, Satterthwaite	F(1, 32) = 0.0562	0.81405
6b	LMM Fixed effect: Trauma:Intensity	Percent correct, ‘Shad’ Detection	F-test, Satterthwaite	F(2, 68) = 2.9135	0.06109
6b	LMM Fixed effect: Trauma:Group	Percent correct, ‘Shad’ Detection	F-test, Satterthwaite	F(1, 32) = 0.3277	0.57102
6b	LMM Fixed effect: Trauma	Percent correct, ‘Shad’ Discrimination	F-test, Satterthwaite	F(1, 32) = 28.6714	< 0.001
6b	LMM Fixed effect: Intensity	Percent correct, ‘Shad’ Discrimination	F-test, Satterthwaite	F(2, 68) = 48.186	< 0.001
6b	LMM Fixed effect: Group	Percent correct, ‘Shad’ Discrimination	F-test, Satterthwaite	F(1, 32) = 0.1423	0.7085
6b	LMM Fixed effect: Trauma:Intensity	Percent correct, ‘Shad’ Discrimination	F-test, Satterthwaite	F(2, 68) = 1.8884	0.1592
6b	LMM Fixed effect: Trauma:Group	Percent correct, ‘Shad’ Discrimination	F-test, Satterthwaite	F(1, 32) = 0.5845	0.4502
6b	LMM Fixed effect: Task	Percent correct, Discrimination vs Speech-in-noise	F-test, Satterthwaite	F(1, 161.607) = 28.1253	< 0.001
6b	LMM Fixed effect: Trauma	Percent correct, Discrimination vs Speech-in-noise	F-test, Satterthwaite	F(1, 32.418) = 18.098	< 0.001
6b	LMM Fixed effect: Intensity	Percent correct, Discrimination vs Speech-in-noise	F-test, Satterthwaite	F(2, 155.717) = 102.7877	< 0.001
6b	LMM Fixed effect: Group	Percent correct, Discrimination vs Speech-in-noise	F-test, Satterthwaite	F(1, 32.107) = 0.2372	0.6295
6b	LMM Fixed effect: Task:Trauma	Percent correct, Discrimination vs Speech-in-noise	F-test, Satterthwaite	F(1, 161.607) = 31.9997	< 0.001
6b	LMM Fixed effect: Trauma:Intensity	Percent correct, Discrimination vs Speech-in-noise	F-test, Satterthwaite	F(2, 155.717) = 5.6909	0.0041
6b	LMM Fixed effect: Trauma:Group	Percent correct, Discrimination vs Speech-in-noise	F-test, Satterthwaite	F(1, 32.107) = 0.9341	0.34102
6b	Severe HL vs Profound HL	Group difference, Percent correct, Discrimination vs Speech-in-noise	Post-hoc contrast of estimated marginal means, Kenward-Roger	t(44.7) = 2.05	0.0463
6b	Severe HL vs Profound HL	Percent correct, Discrimination vs Speech-in-noise, 45 dB	Post-hoc contrast of estimated marginal means, Kenward-Roger	t(62.1) = 0.514	*0.874
6b	Severe HL vs Profound HL	Percent correct, Discrimination vs Speech-in-noise, 60 dB	Post-hoc contrast of estimated marginal means, Kenward-Roger	t(62.1) = 2.64	*0.0236
6b	Severe HL vs Profound HL	Percent correct, Discrimination vs Speech-in-noise, 75 dB	Post-hoc contrast of estimated marginal means, Kenward-Roger	t(62.1) = 2.471	*0.036
6b	LMM Fixed effect: Trauma	Percent correct, Speech-in-noise	F-test, Satterthwaite	F(1, 26) = 7.1818	0.01261
6b	LMM Fixed effect: Intensity	Percent correct, Speech-in-noise	F-test, Satterthwaite	F(2, 56) = 61.1508	< 0.001
6b	LMM Fixed effect: Group	Percent correct, Speech-in-noise	F-test, Satterthwaite	F(1, 26) = 0.1785	0.67618
6b	LMM Fixed effect: Trauma:Intensity	Percent correct, Speech-in-noise	F-test, Satterthwaite	F(2, 56) = 4.547	0.01479
6b	LMM Fixed effect: Trauma:Group	Percent correct, Speech-in-noise	F-test, Satterthwaite	F(1, 26) = 1.3781	0.25106
6b	Severe HL vs Profound HL	Group difference, Percent correct, Speech-in-noise	Post-hoc contrast of estimated marginal means, Kenward-Roger	t(26) = 2.68	0.0126
6b	Severe HL vs Profound HL	Percent correct, Speech-in-noise, 45 dB	Post-hoc contrast of estimated marginal means, Kenward-Roger	t(53.6) = 0.4	*0.9596
6b	Severe HL vs Profound HL	Percent correct, Speech-in-noise, 60 dB	Post-hoc contrast of estimated marginal means, Kenward-Roger	t(53.6) = 2.997	*0.0115
6b	Severe HL vs Profound HL	Percent correct, Speech-in-noise, 75 dB	Post-hoc contrast of estimated marginal means, Kenward-Roger	t(53.6) = 3.111	*0.0084
6c	LMM Fixed effect: Trauma	Percent correct	F-test, Satterthwaite	F(1, 42.342) = 1.5029	0.227
6c	LMM Fixed effect: Time	Percent correct	F-test, Satterthwaite	F(1, 170.994) = 153.2118	< 0.001
6c	LMM Fixed effect: Group	Percent correct	F-test, Satterthwaite	F(1, 42.013) = 0.0239	0.8779
6c	LMM Fixed effect: Trauma:Time	Percent correct	F-test, Satterthwaite	F(1, 171.106) = 79.6403	< 0.001
6c	LMM Fixed effect: Trauma:Group	Percent correct	F-test, Satterthwaite	F(1, 32.327) = 0.772	0.3861
6c	LMM Fixed effect: Time:Group	Percent correct	F-test, Satterthwaite	F(1, 170.915) = 0.0136	0.9074
6c	Week 1 vs Week 6, Severe HL	Percent correct	Post-hoc contrast of estimated marginal means, Kenward-Roger	t(170) = 17.215	*< 0.001
6c	Week 1 vs Week 6, Profound HL	Percent correct	Post-hoc contrast of estimated marginal means, Kenward-Roger	t(172) = 2.031	*0.0855
S2	VNS vs Naïve	2 kHz ABR Threshold	Kaplan-Meier, Log-rank	χ2(1) = 13.9	*< 0.001
S2	Sham vs Naïve	2 kHz ABR Threshold	Kaplan-Meier, Log-rank	χ2(1) = 21.7	*< 0.001
S2	VNS vs Sham	2 kHz ABR Threshold	Kaplan-Meier, Log-rank	χ2(1) = 1.0	*0.33
S2	VNS vs Naïve	4 kHz ABR Threshold	Kaplan-Meier, Log-rank	χ2(1) = 22.1	*< 0.001
S2	Sham vs Naïve	4 kHz ABR Threshold	Kaplan-Meier, Log-rank	χ2(1) = 25.9	*< 0.001
S2	VNS vs Sham	4 kHz ABR Threshold	Kaplan-Meier, Log-rank	χ2(1) = 0.8	*0.38
S2	VNS vs Naïve	8 kHz ABR Threshold	Kaplan-Meier, Log-rank	χ2(1) = 30.1	*< 0.001
S2	Sham vs Naïve	8 kHz ABR Threshold	Kaplan-Meier, Log-rank	χ2(1) = 40.8	*< 0.001
S2	VNS vs Sham	8 kHz ABR Threshold	Kaplan-Meier, Log-rank	χ2(1) = 3.8	*0.06
S2	VNS vs Naïve	16 kHz ABR Threshold	Kaplan-Meier, Log-rank	χ2(1) = 44.9	*< 0.001
S2	Sham vs Naïve	16 kHz ABR Threshold	Kaplan-Meier, Log-rank	χ2(1) = 47.2	*< 0.001
S2	VNS vs Sham	16 kHz ABR Threshold	Kaplan-Meier, Log-rank	χ2(1) = 1.3	*0.29
S2	VNS vs Naïve	32 kHz ABR Threshold	Kaplan-Meier, Log-rank	χ2(1) = 46.2	*< 0.001
S2	Sham vs Naïve	32 kHz ABR Threshold	Kaplan-Meier, Log-rank	χ2(1) = 48.7	*< 0.001
S2	VNS vs Sham	32 kHz ABR Threshold	Kaplan-Meier, Log-rank	χ2(1) = 0	NA
S5	Naïve vs Severe HL	2 kHz ABR Threshold	Kaplan-Meier, Log-rank	χ2(1) = 30.1	*< 0.001
S5	Naïve vs Profound HL	2 kHz ABR Threshold	Kaplan-Meier, Log-rank	χ2(1) = 22.2	*< 0.001
S5	Severe vs Profound HL	2 kHz ABR Threshold	Kaplan-Meier, Log-rank	χ2(1) = 12.0	*< 0.001
S5	Naïve vs Severe HL	4 kHz ABR Threshold	Kaplan-Meier, Log-rank	χ2(1) = 44.1	*< 0.001
S5	Naïve vs Profound HL	4 kHz ABR Threshold	Kaplan-Meier, Log-rank	χ2(1) = 51.2	*< 0.001
S5	Severe vs Profound HL	4 kHz ABR Threshold	Kaplan-Meier, Log-rank	χ2(1) = 20.1	*< 0.001
S5	Naïve vs Severe HL	8 kHz ABR Threshold	Kaplan-Meier, Log-rank	χ2(1) = 62.7	*< 0.001
S5	Naïve vs Profound HL	8 kHz ABR Threshold	Kaplan-Meier, Log-rank	χ2(1) = 49.6	*< 0.001
S5	Severe vs Profound HL	8 kHz ABR Threshold	Kaplan-Meier, Log-rank	χ2(1) = 11.7	*< 0.001
S5	Naïve vs Severe HL	16 kHz ABR Threshold	Kaplan-Meier, Log-rank	χ2(1) = 62.7	*< 0.001
S5	Naïve vs Profound HL	16 kHz ABR Threshold	Kaplan-Meier, Log-rank	χ2(1) = 49.6	*< 0.001
S5	Severe vs Profound HL	16 kHz ABR Threshold	Kaplan-Meier, Log-rank	χ2(1) = 5.6	*0.02
S5	Naïve vs Severe HL	32 kHz ABR Threshold	Kaplan-Meier, Log-rank	χ2(1) = 65.2	*< 0.001
S5	Naïve vs Profound HL	32 kHz ABR Threshold	Kaplan-Meier, Log-rank	χ2(1) = 51.2	*< 0.001
S5	Severe vs Profound HL	32 kHz ABR Threshold	Kaplan-Meier, Log-rank	χ2(1) = 0.1	*0.75
S5	VNS vs Sham, Severe HL	2 kHz ABR Threshold	Kaplan-Meier, Log-rank	χ2(1) = 1.5	*0.74
S5	VNS vs Sham, Profound HL	2 kHz ABR Threshold	Kaplan-Meier, Log-rank	χ2(1) = 1.7	*0.74
S5	VNS vs Sham, Severe HL	4 kHz ABR Threshold	Kaplan-Meier, Log-rank	χ2(1) = 0.0	*0.92
S5	VNS vs Sham, Profound HL	4 kHz ABR Threshold	Kaplan-Meier, Log-rank	χ2(1) = 0.7	*0.92
S5	VNS vs Sham, Severe HL	8 kHz ABR Threshold	Kaplan-Meier, Log-rank	χ2(1) = 0.1	*0.92
S5	VNS vs Sham, Profound HL	8 kHz ABR Threshold	Kaplan-Meier, Log-rank	χ2(1) = 2.0	*0.74
S5	VNS vs Sham, Severe HL	16 kHz ABR Threshold	Kaplan-Meier, Log-rank	χ2(1) = 0.0	*0.97
S5	VNS vs Sham, Profound HL	16 kHz ABR Threshold	Kaplan-Meier, Log-rank	χ2(1) = 0.3	*0.92
S5	VNS vs Sham, Severe HL	32 kHz ABR Threshold	Kaplan-Meier, Log-rank	χ2(1) = 0.3	*0.92
S5	VNS vs Sham, Profound HL	32 kHz ABR Threshold	Kaplan-Meier, Log-rank	χ2(1) = 0.2	*0.92
S6	LMM Fixed effect: Stimulus	Change in threshold	F-test, Satterthwaite	F(4, 61.9092) = 0.9556	0.43828
S6	LMM Fixed effect: Trauma	Change in threshold	F-test, Satterthwaite	F(1, 15.461) = 6.7121	0.02011
S6	LMM Fixed effect: Treatment	Change in threshold	F-test, Satterthwaite	F(1, 15.461) = 0.8843	0.3615
S6	LMM Fixed effect: Stimulus:Treatment	Change in threshold	F-test, Satterthwaite	F(4, 61.902) = 0.519	0.72207
S6	LMM Fixed effect: Trauma:Treatment	Change in threshold	F-test, Satterthwaite	F(1, 15.461) = 1.433	0.24931
S13a	1. Normal-hearing vs Noise-exposed	Percent correct	Bayesian posterior, 95% Highest Density Interval	Lower, Median, Upper -14.4, -8.92, -3.29	Interval Excludes 0
S13a	2. Normal-hearing vs NE+VNS	Percent correct	Bayesian posterior, 95% Highest Density Interval	Lower, Median, Upper -16.90, -10.70, -4.33	Interval Excludes 0
S13a	3. Normal-hearing vs NE+Sham	Percent correct	Bayesian posterior, 95% Highest Density Interval	Lower, Median, Upper -13.50, -7.14, -0.73	Interval Excludes 0
S13a	4. NE+VNS vs NE+Sham	Percent correct	Bayesian posterior, 95% Highest Density Interval	Lower, Median, Upper -2.40, 3.55, 9.41	Interval Includes 0
S13b	1. Normal-hearing vs Noise-exposed	Percent correct, Week 1	Bayesian posterior, 95% Highest Density Interval	Lower, Median, Upper -13.80, -8.15, -2.34	Interval Excludes 0
S13b	2. Normal-hearing vs Noise-exposed	Percent correct, Week 2	Bayesian posterior, 95% Highest Density Interval	Lower, Median, Upper -14.40, -8.92, -3.29	Interval Excludes 0
S13b	3. Normal-hearing vs Noise-exposed	Percent correct, Week 3	Bayesian posterior, 95% Highest Density Interval	Lower, Median, Upper -15.80, -9.67, -3.31	Interval Excludes 0
S13b	4. Normal-hearing vs NE+Sham	Percent correct, Week 1	Bayesian posterior, 95% Highest Density Interval	Lower, Median, Upper -13.20, -6.65, -0.06	Interval Excludes 0
S13b	5. Normal-hearing vs NE+Sham	Percent correct, Week 2	Bayesian posterior, 95% Highest Density Interval	Lower, Median, Upper -13.50, -7.14, -0.73	Interval Excludes 0
S13b	6. Normal-hearing vs NE+Sham	Percent correct, Week 3	Bayesian posterior, 95% Highest Density Interval	Lower, Median, Upper -14.70, -7.63, -0.60	Interval Excludes 0
S13b	7. Normal-hearing vs NE+VNS	Percent correct, Week 1	Bayesian posterior, 95% Highest Density Interval	Lower, Median, Upper -16.20, -9.67, -3.21	Interval Excludes 0
S13b	8. Normal-hearing vs NE+VNS	Percent correct, Week 2	Bayesian posterior, 95% Highest Density Interval	Lower, Median, Upper -16.90, -10.70, -4.33	Interval Excludes 0
S13b	9. Normal-hearing vs NE+VNS	Percent correct, Week 3	Bayesian posterior, 95% Highest Density Interval	Lower, Median, Upper -18.70, -11.70, -4.67	Interval Excludes 0
S14a	1. Silence vs 54 dB Noise	Percent correct	Bayesian posterior, 95% Highest Density Interval	Lower, Median, Upper -12.50, -10.90, -9.29	Interval Excludes 0
S14a	2. Silence vs 60 dB Noise	Percent correct	Bayesian posterior, 95% Highest Density Interval	Lower, Median, Upper -17.20, -15.60, -14.00	Interval Excludes 0
S14a	3. 54 dB Noise vs 60 dB Noise	Percent correct	Bayesian posterior, 95% Highest Density Interval	Lower, Median, Upper -6.29, -4.70, -3.11	Interval Excludes 0
S14b	1. Normal-hearing vs Noise-exposed	Percent correct	Bayesian posterior, 95% Highest Density Interval	Lower, Median, Upper -8.53, -3.55, 1.50	Interval Includes 0
S14b	2. Normal-hearing vs NE+VNS	Percent correct	Bayesian posterior, 95% Highest Density Interval	Lower, Median, Upper -10.80, -5.13, 0.56	Interval Includes 0
S14b	3. Normal-hearing vs NE+Sham	Percent correct	Bayesian posterior, 95% Highest Density Interval	Lower, Median, Upper -7.58, -1.96, 3.79	Interval Includes 0
S14b	4. NE+VNS vs NE+Sham	Percent correct	Bayesian posterior, 95% Highest Density Interval	Lower, Median, Upper -2.17, 3.19, 8.43	Interval Includes 0
S15	1. Severe vs Profound	Percent correct	Bayesian posterior, 95% Highest Density Interval	Lower, Median, Upper -21.90, -15.30, -8.59	Interval Excludes 0
S15	2. Severe vs Profound	Percent correct, 45 dB	Bayesian posterior, 95% Highest Density Interval	Lower, Median, Upper -23.90, -17.00, -9.95	Interval Excludes 0
S15	3. Severe vs Profound	Percent correct, 60 dB	Bayesian posterior, 95% Highest Density Interval	Lower, Median, Upper -23.10, -16.20, -8.84	Interval Excludes 0
S15	4. Severe vs Profound	Percent correct, 75 dB	Bayesian posterior, 95% Highest Density Interval	Lower, Median, Upper -19.80, -12.80, -5.50	Interval Excludes 0
S15	5. VNS vs Sham	Percent correct	Bayesian posterior, 95% Highest Density Interval	Lower, Median, Upper -6.30, 0.08, 6.66	Interval Includes 0
S15	6. Severe VNS vs Severe Sham	Percent correct	Bayesian posterior, 95% Highest Density Interval	Lower, Median, Upper -8.44, -0.08, 7.91	Interval Includes 0
S15	7. Profound VNS Profound Sham	Percent correct	Bayesian posterior, 95% Highest Density Interval	Lower, Median, Upper -7.89, 0.27, 9.06	Interval Includes 0
S16	1. Severe vs Profound	Percent correct	Bayesian posterior, 95% Highest Density Interval	Lower, Median, Upper -20.70, -14.90, -9.09	Interval Excludes 0
S16	2. Severe vs Profound	Percent correct, 45 dB	Bayesian posterior, 95% Highest Density Interval	Lower, Median, Upper -18.00, -11.70, -5.13	Interval Excludes 0
S16	3. Severe vs Profound	Percent correct, 60 dB	Bayesian posterior, 95% Highest Density Interval	Lower, Median, Upper -23.70, -17.30, -10.50	Interval Excludes 0
S16	4. Severe vs Profound	Percent correct, 75 dB	Bayesian posterior, 95% Highest Density Interval	Lower, Median, Upper -22.30, -15.80, -9.12	Interval Excludes 0
S16	5. VNS vs Sham	Percent correct	Bayesian posterior, 95% Highest Density Interval	Lower, Median, Upper -4.21, 1.64, 7.15	Interval Includes 0
S16	6. Severe VNS vs Severe Sham	Percent correct	Bayesian posterior, 95% Highest Density Interval	Lower, Median, Upper -4.97, 2.42, 9.44	Interval Includes 0
S16	7. Profound VNS Profound Sham	Percent correct	Bayesian posterior, 95% Highest Density Interval	Lower, Median, Upper -6.61, 0.83, 8.73	Interval Includes 0
S17	1. Severe vs Profound	Percent correct	Bayesian posterior, 95% Highest Density Interval	Lower, Median, Upper -11.20, -6.44, -1.54	Interval Excludes 0
S17	2. Severe vs Profound	Percent correct, 45 dB	Bayesian posterior, 95% Highest Density Interval	Lower, Median, Upper -6.79, -1.07, 4.70	Interval Includes 0
S17	3. Severe vs Profound	Percent correct, 60 dB	Bayesian posterior, 95% Highest Density Interval	Lower, Median, Upper -14.70, -8.76, -2.65	Interval Excludes 0
S17	4. Severe vs Profound	Percent correct, 75 dB	Bayesian posterior, 95% Highest Density Interval	Lower, Median, Upper -15.50, -9.46, -3.37	Interval Excludes 0
S17	5. VNS vs Sham	Percent correct	Bayesian posterior, 95% Highest Density Interval	Lower, Median, Upper -3.18, 1.47, 6.39	Interval Includes 0
S17	6. Severe VNS vs Severe Sham	Percent correct	Bayesian posterior, 95% Highest Density Interval	Lower, Median, Upper -1.93, 3.61, 9.30	Interval Includes 0
S17	7. Profound VNS Profound Sham	Percent correct	Bayesian posterior, 95% Highest Density Interval	Lower, Median, Upper -7.57, -0.66, 6.47	Interval Includes 0
S18	1. Week 1 vs Week 6	Percent correct	Bayesian posterior, 95% Highest Density Interval	Lower, Median, Upper 6.90, 8.22, 9.53	Interval Excludes 0
S18	2. Severe vs Profound	Percent correct	Bayesian posterior, 95% Highest Density Interval	Lower, Median, Upper -15.90, -11.30, -6.67	Interval Excludes 0
S18	3. Week 1 vs Week 6	Percent correct, Severe	Bayesian posterior, 95% Highest Density Interval	Lower, Median, Upper 12.70, 14.30, 16.00	Interval Excludes 0
S18	4. Week 1 vs Week 6	Percent correct, Profound	Bayesian posterior, 95% Highest Density Interval	Lower, Median, Upper 0.019, 2.12, 4.21	Interval Excludes 0
S18	5. Severe vs Profound	Percent correct, Week 1	Bayesian posterior, 95% Highest Density Interval	Lower, Median, Upper -9.92, -5.16, -0.41	Interval Excludes 0
S18	6. Severe vs Profound	Percent correct, Week 6	Bayesian posterior, 95% Highest Density Interval	Lower, Median, Upper -22.20, -17.30, -12.50	Interval Excludes 0
S18	7. VNS vs Sham	Percent correct	Bayesian posterior, 95% Highest Density Interval	Lower, Median, Upper -4.46, -0.01, 4.73	Interval Includes 0
S18	8. VNS vs Sham	Percent correct, Severe	Bayesian posterior, 95% Highest Density Interval	Lower, Median, Upper -4.39, 1.37, 7.19	Interval Includes 0
S18	9. VNS vs Sham	Percent correct, Profound	Bayesian posterior, 95% Highest Density Interval	Lower, Median, Upper -7.79, -1.39, 5.09	Interval Includes 0
